# Supplementary material for: Chromatin landscapes and genetic risk for juvenile idiopathic arthritis
Source: Arthritis Res Ther. 2017 Mar 14;19:57. doi: 10.1186/s13075-017-1260-x (PMC5348874; doi:10.1186/s13075-017-1260-x)
Supplement: Additional file 3: Table S1. — Summary of ChIA-PET peak regions intersecting with JIA-associated LD blocks. (XLSX 68 kb) [file 13075_2017_1260_MOESM3_ESM.xlsx]

## Sheet: Sheet1
Promoter - Promoter interactions
LD blocks		H3K4me2 peak regions intersected with LD blocks							long-distance interacted regions from ChIP-PET							Two ChIA-PET regions both intersected with the LD block?
Region	SNP	Region	gene type	associated genes	location	H3K27ac marks	H3K4me1 marks	TFBS	chr	gene type	associated genes	location	H3K27ac marks	H3K4me1 marks	TFBS		Distance between two PET ends (bp)
chr1: 154291718 - 154379369	rs11265608;rs72698115	chr1: 154299041 - 154302801	protein_coding	AQP10; ATP8B2	promoter (TSS)	Y	Y	Y	chr1: 154227564 - 154230234	snoRNA, miRNA	SNORA58, AL590431.1	promoter	N	N	N	N	68807
chr1: 154291718 - 154379369	rs11265608;rs72698115	chr1: 154299853 - 154300684	protein_coding	AQP10; ATP8B2	promoter (TSS)	Y	Y	Y	chr1: 65428932 - 65431215	protein_coding	JAK1	promoter	Y	Y	N	N	88868638
chr1: 154291718 - 154379369	rs11265608;rs72698115	chr1: 154295555 - 154302190	protein_coding	AQP10; ATP8B2	promoter (TSS)	Y	Y	Y	chr1: 154377289 - 154382560	antisense, protein_coding	RP11-350G8.5, IL6R	promoter (TSS)	Y	Y	Y	Y	75099
chr1: 154291718 - 154379369	rs11265608;rs72698115	chr1: 154297831 - 154298872	protein_coding	AQP10; ATP8B2	promoter (TSS)	Y	Y	Y	chr1: 206727712 - 206730087	protein_coding	RASSF5	promoter	Y	Y	N	N	52428840
chr1: 154291718 - 154379369	rs11265608;rs72698115	chr1: 154378139 - 154380701	antisense, protein_coding	RP11-350G8.5, IL6R	promoter (TSS)	Y	Y	Y	chr1: 154401416 - 154409238	protein_coding	IL6R	promoter (TSS)	Y	Y	N	N	20715
chr1: 154291718 - 154379369	rs11265608;rs72698115	chr1: 154377757 - 154379934	antisense, protein_coding	RP11-350G8.5, IL6R	promoter (TSS)	Y	Y	Y	chr1: 154448240 - 154451173	antisense	RP11-350G8.9	promoter	N	Y	N	N	68306
chr1: 114303808 - 114377568	rs6679677; rs2476601	chr1: 114352017 - 114356349	protein_coding, antisense	RSBN1, RP5-1073O3.2	promoter (TSS)	Y	Y	Y	chr1: 114472910 - 114476428	protein_coding, antisense	HIPK1, RP5-1073O3.7	promoter	Y	Y	N	N	116561
chr5: 96220087 - 96373750	rs27290;rs27293	chr5: 96271960 - 96273984	protein_coding	LNPEP; CTD-2260A17.2	promoter	Y	N	N	chr5: 96212570 - 96217085	protein_coding	ERAP2; CTD-2260A17.2	promoter (TSS)	Y	Y	N	N	54875
chr5: 96220087 - 96373750	rs27290;rs27293	chr5: 96271758 - 96273714	protein_coding	LNPEP; CTD-2260A17.2	promoter	Y	N	Y	chr5: 96295025 - 96297824	protein_coding, misc_RNA	LNPEP, Y_RNA	promoter	Y	Y	Y	Y	21311
chr5: 131813219 - 131832514	rs4705862	chr5: 131828664 - 131832787	protein_coding	IRF1	promoter	Y	Y	Y	chr5: 131756769 - 131761556	antisense	AC116366.5	promoter	Y	Y	N	N	67108
chr5: 131813219 - 131832514	rs4705862	chr5: 131829856 - 131834069	protein_coding	IRF1	promoter	Y	Y	Y	chr5: 131799780 - 131803021	protein_coding, misc_RNA	C5orf56, Y_RNA	promoter	Y	Y	N	N	26835
chr5: 131813219 - 131832514	rs4705862	chr5: 131826253 - 131827551	protein_coding	IRF1	promoter (TSS)	Y	Y	Y	chr5: 36149675 - 36153996	protein_coding, snRNA, miRNA	LMBRD2; SKP2, RNU6-1305P, MIR580	promoter (TSS)	Y	Y	N	N	95672257
chr5: 131813219 - 131832514	rs4705862	chr5: 131819605 - 131829762	protein_coding	IRF1	promoter (TSS)	Y	Y	Y	chr5: 131742782 - 131767004	protein_coding, antisense	C5orf56, AC116366.5	promoter (TSS)	Y	Y	N	N	52601
chr5: 131813219 - 131832514	rs4705862	chr5: 131806467 - 131814204	protein_coding	IRF1	promoter	Y	Y	Y	chr5: 131756079 - 131763695	antisense	AC116366.5	promoter (TSS)	Y	Y	N	N	42772
chr5: 131813219 - 131832514	rs4705862	chr5: 131822520 - 131828624	protein_coding	IRF1	promoter (TSS)	Y	Y	Y	chr5: 131795033 - 131804552	protein_coding, misc_RNA	C5orf56, Y_RNA	promoter (TSS)	Y	Y	N	N	17968
chr6: 31492453 - 31543031	rs1800629	chr6: 31514049 - 31519303	protein_coding, antisense, snoRNA	ATP6V1G2-DDX39B; ATP6V1G2; NFKBIL1; DDX39B, DDX39B-AS1, SNORD117; SNORD84	promoter (TSS)	N	N	N	chr6: 31541135 - 31549920	protein_coding	LTA; LTB; TNF; LST1	promoter (TSS)	Y	Y	Y	Y	21832
chr6: 31492453 - 31543031	rs1800629	chr6: 31542600 - 31545353	protein_coding	LTA;TNF	promoter	Y	Y	N	chr6: 31579525 - 31585544	protein_coding, snoRNA	AIF1; PRRC2A, SNORA38	promoter (TSS)	N	Y	N	N	34172
chr6: 32592737 - 32797466	rs7775055	chr6: 32632664 - 32634439	protein_coding, antisense, processed_transcript	HLA-DQB1, HLA-DQB1-AS1, XXbac-BPG254F23.6	promoter (TSS)	N	N	N	chr6: 32728611 - 32731167	protein_coding	HLA-DQB2	promoter	N	N	N	Y	94172
chr9: 123636121 - 123723351	rs10818488	chr9: 123687718 - 123692116	protein_coding	TRAF1	promoter (TSS)	Y	Y	Y	chr9: 123628488 - 123631431	protein_coding	PHF19	promoter (TSS)	Y	Y	N	N	56287
chr9: 123636121 - 123723351	rs10818488	chr9: 123678625 - 123698629	protein_coding	TRAF1	promoter (TSS)	Y	Y	Y	chr9: 123632668 - 123643305	protein_coding	PHF19	promoter (TSS)	Y	Y	Y	Y	35320
chr9: 123640500 - 123706382	rs2900180	chr9: 123687718 - 123692116	protein_coding	TRAF1	promoter (TSS)	Y	Y	Y	chr9: 123628488 - 123631431	protein_coding	PHF19	promoter (TSS)	Y	Y	N	N	56287
chr9: 123640500 - 123706382	rs2900180	chr9: 123678625 - 123698629	protein_coding	TRAF1	promoter (TSS)	Y	Y	Y	chr9: 123632668 - 123643305	protein_coding	PHF19	promoter (TSS)	Y	Y	Y	Y	35320
Promoter - distal interactions
LD blocks		H3K4me2 peak regions intersected with LD blocks							long-distance interacted regions from ChIP-PET							Two ChIA-PET regions both intersected with the LD block?
Region	SNP	Region	gene type	associated genes	location	H3K27ac marks	H3K4me1 marks	TFBS	chr	gene type	associated genes	location	H3K27ac marks	H3K4me1 marks	TFBS
chr1: 154291718 - 154379369	rs11265608;rs72698115	chr1: 154295506 - 154300117	protein_coding	AQP10; ATP8B2	promoter (TSS)	Y	Y	Y	chr1: 154315901 - 154325798	protein_coding	ATP8B2	distal	Y	Y	Y	Y	15784
chr1: 154291718 - 154379369	rs11265608;rs72698115	chr1: 154321996 - 154327488	protein_coding	ATP8B2	distal	Y	Y	Y	chr1: 154375715 - 154382449	antisense, protein_coding	RP11-350G8.5, IL6R	promoter (TSS)	Y	Y	Y	Y	48227
chr1: 154291718 - 154379369	rs11265608;rs72698115	chr1: 154378079 - 154384144	antisense, protein_coding	RP11-350G8.5, IL6R	promoter (TSS)	Y	Y	Y	chr1: 154412232 - 154419320	protein_coding	IL6R	distal	Y	Y	N	N	28088
chr1: 154291718 - 154379369	rs11265608;rs72698115	chr1: 154314386 - 154321046	protein_coding	ATP8B2	distal	Y	Y	Y	chr1: 154376304 - 154381794	antisense, protein_coding	RP11-350G8.5, IL6R	promoter (TSS)	Y	Y	Y	Y	55258
chr12: 112486818 - 112906415	rs17696736	chr12: 112516792 - 112518918	protein_coding	NAA25	distal	N	N	N	chr12: 112544016 - 112546411	protein_coding	NAA25	promoter	N	Y	Y	Y	25098
chr12: 111884608 - 111932800	rs3184504, rs7137828	chr12: 111888556 - 111889183	protein_coding	SH2B3	distal	N	Y	Y	chr12: 111866665 - 111867790	protein_coding	SH2B3	promoter	Y	Y	Y	N	20766
chr12: 111884608 - 111932800	rs3184504, rs7137828	chr12: 111872950 - 111895614	protein_coding	SH2B3, ATXN2	distal	Y	Y	Y	chr12: 111840841 - 111850167	protein_coding	SH2B3	promoter (TSS)	Y	Y	N	N	22783
chr14: 69250891 - 69260588	rs12434551;rs3825568	chr14: 69253875 - 69256652	protein_coding	ZFP36L1	distal	Y	Y	Y	chr14: 69149278 - 69152876	antisense	CTD-2325P2.3	promoter (TSS)	Y	Y	N	N	100999
chr14: 69250891 - 69260588	rs12434551;rs3825568	chr14: 69249523 - 69262752	protein_coding	ZFP36L1	promoter (TSS)	Y	Y	Y	chr14: 69279535 - 69288591			distal	Y	Y	N	N	16783
chr5: 131813219 - 131832514	rs4705862	chr5: 131814290 - 131817510	protein_coding	IRF1	distal	Y	Y	Y	chr5: 131745220 - 131745765	protein_coding	C5orf56	promoter	Y	Y	N	N	68525
chr5: 131813219 - 131832514	rs4705862	chr5: 131831744 - 131834946			distal	Y	Y	Y	chr5: 131720517 - 131730446	protein_coding	SLC22A5	promoter (TSS)	N	Y	N	N	101298
chr5: 131813219 - 131832514	rs4705862	chr5: 131831696 - 131834408			distal	Y	Y	Y	chr5: 131743254 - 131749459	protein_coding	C5orf56	promoter (TSS)	Y	Y	N	N	82237
chr5: 131813219 - 131832514	rs4705862	chr5: 131828543 - 131832124	protein_coding	IRF1	promoter	Y	Y	Y	chr5: 131731772 - 131734310			distal	Y	Y	N	N	94233
chr5: 131813219 - 131832514	rs4705862	chr5: 131828019 - 131832108	protein_coding	IRF1	promoter	Y	Y	Y	chr5: 131790079 - 131792237	protein_coding	C5orf56	distal	Y	Y	N	N	35782
chr6: 31492453 - 31543031	rs1800629	chr6: 31524170 - 31527878	protein_coding	NFKBIL1	distal	N	Y	N	chr6: 31553198 - 31557768	protein_coding	LST1; LTB	promoter (TSS)	N	Y	N	N	25320
chr6: 31492453 - 31543031	rs1800629	chr6: 31524563 - 31529137	protein_coding	NFKBIL1	distal	N	Y	N	chr6: 31627376 - 31628648	protein_coding, antisense, misc_RNA	C6orf47; BAG6; APOM; CSNK2B; CSNK2B-LY6G5B-1181; LY6G5B; GPANK1, C6orf47-AS1, Y_RNA	promoter (TSS)	N	Y	N	N	98239
chr6: 31492453 - 31543031	rs1800629	chr6: 31521283 - 31528710	protein_coding	NFKBIL1	distal	N	Y	N	chr6: 31543428 - 31550245	protein_coding	LTA; LTB; TNF; LST1	promoter (TSS)	Y	Y	N	N	14718
chr9: 123636121 - 123723351	rs10818488	chr9: 123654631 - 123656574			distal	Y	Y	Y	chr9: 123676433 - 123678515	protein_coding	TRAF1	promoter (TSS)	Y	Y	Y	Y	19859
chr9: 123636121 - 123723351	rs10818488	chr9: 123695378 - 123699046	protein_coding	TRAF1	promoter	Y	Y	Y	chr9: 123734896 - 123738406	protein_coding	C5	distal	Y	Y	N	N	35850
chr9: 123636121 - 123723351	rs10818488	chr9: 123687756 - 123688877	protein_coding	TRAF1	distal	Y	Y	Y	chr9: 123836781 - 123839304	protein_coding	CNTRL	promoter (TSS)	Y	Y	N	N	147904
chr9: 123636121 - 123723351	rs10818488	chr9: 123645469 - 123668082	protein_coding	TRAF1	distal	Y	Y	Y	chr9: 123681730 - 123692206	protein_coding	TRAF1	promoter (TSS)	Y	Y	Y	Y	13648
chr9: 123640500 - 123706383	rs2900180	chr9: 123654631 - 123656574			distal	Y	Y	Y	chr9: 123676433 - 123678515	protein_coding	TRAF1	promoter (TSS)	Y	Y	Y	Y	19859
chr9: 123640500 - 123706383	rs2900180	chr9: 123695378 - 123699046	protein_coding	TRAF1	promoter	Y	Y	Y	chr9: 123734896 - 123738406	protein_coding	C5	distal	Y	Y	N	N	35850
chr9: 123640500 - 123706383	rs2900180	chr9: 123687756 - 123688877	protein_coding	TRAF1	distal	Y	Y	Y	chr9: 123836781 - 123839304	protein_coding	CNTRL	promoter (TSS)	Y	Y	N	N	9241
chr9: 123640500 - 123706383	rs2900180	chr9: 123645469 - 123668082	protein_coding	TRAF1	distal	Y	Y	Y	chr9: 123681730 - 123692206	protein_coding	TRAF1	promoter (TSS)	Y	Y	Y	Y	66814
Distal - Distal interactions
LD blocks		H3K4me2 peak regions intersected with LD blocks							long-distance interacted regions from ChIP-PET							Two ChIA-PET regions both intersected with the LD block?
Region	SNP	Region	gene type	associated genes	location	H3K27ac marks	H3K4me1 marks	TFBS	chr	gene type	associated genes	location	H3K27ac marks	H3K4me1 marks	TFBS
chr14: 69250891 - 69260588	rs12434551;rs3825568	chr14: 69251954 - 69256767	protein_coding	ZFP36L1	distal	Y	Y	Y	chr14: 69196502 - 69200078	protein_coding	RAD51B	distal	N	Y	N	N	51876
